# Supplementary material for: Location bias contributes to functionally selective responses of biased CXCR3 agonists
Source: Nat Commun. 2022 Oct 4;13:5846. doi: 10.1038/s41467-022-33569-2 (PMC9532441; doi:10.1038/s41467-022-33569-2)
Supplement: Supplementary file 3 — Source Data [file 41467_2022_33569_MOESM3_ESM.zip]

Archive with 22 entries (22 files):
- Fig1_Statistics.xlsx
- __MACOSX/._Fig1_Statistics.xlsx
- Fig2_Statistics.xlsx
- __MACOSX/._Fig2_Statistics.xlsx
- Fig3_Statistics.xlsx
- __MACOSX/._Fig3_Statistics.xlsx
- Fig4_Statistics.xlsx
- __MACOSX/._Fig4_Statistics.xlsx
- Fig5_Statistics.xlsx
- __MACOSX/._Fig5_Statistics.xlsx
- Fig6_Statistics.xlsx
- __MACOSX/._Fig6_Statistics.xlsx
- Source Data - Supplemental 1 - Unprocessed WB-01.jpg
- __MACOSX/._Source Data - Supplemental 1 - Unprocessed WB-01.jpg
- Source Data - Supplemental 2 - Unprocessed WB-02.jpg
- __MACOSX/._Source Data - Supplemental 2 - Unprocessed WB-02.jpg
- Supplementary_Fig1_Statistics.xlsx
- __MACOSX/._Supplementary_Fig1_Statistics.xlsx
- Supplementary_Fig2_Statistics.xlsx
- __MACOSX/._Supplementary_Fig2_Statistics.xlsx
- Supplementary_Fig6_Statistics.xlsx
- __MACOSX/._Supplementary_Fig6_Statistics.xlsx
