# Supplementary material for: Location bias contributes to functionally selective responses of biased CXCR3 agonists
Source: Nat Commun. 2022 Oct 4;13:5846. doi: 10.1038/s41467-022-33569-2 (PMC9532441; doi:10.1038/s41467-022-33569-2)
Supplement: Supplementary file 3 — Source Data [file 41467_2022_33569_MOESM3_ESM.zip › Fig1_Statistics.xlsx]

## Sheet: Figure 1
Figure 1 A Fyve
Table Analyzed	Fyve						Number of families	1
Data sets analyzed	A-C						Number of comparisons per family	3
							Alpha	0.05
ANOVA summary
F	64.26						Tukey's multiple comparisons test	Mean Diff.	95.00% CI of diff.	Below threshold?	Summary	Adjusted P Value
P value	<0.0001						CXCL9 vs. CXCL10	-48.43	-70.28 to -26.58	Yes	***	0.0004	A-B
P value summary	****						CXCL9 vs. CXCL11	-88.59	-110.4 to -66.74	Yes	****	<0.0001	A-C
Significant diff. among means (P < 0.05)?	Yes						CXCL10 vs. CXCL11	-40.17	-62.01 to -18.32	Yes	**	0.0016	B-C
R squared	0.9346
							Test details	Mean 1	Mean 2	Mean Diff.	SE of diff.	n1	n2	q	DF
Brown-Forsythe test							CXCL9 vs. CXCL10	11.41	59.83	-48.43	7.826	4	4	8.751	9
F (DFn, DFd)	2.455 (2, 9)						CXCL9 vs. CXCL11	11.41	100	-88.59	7.826	4	4	16.01	9
P value	0.1409						CXCL10 vs. CXCL11	59.83	100	-40.17	7.826	4	4	7.258	9
P value summary	ns
Are SDs significantly different (P < 0.05)?	No
Bartlett's test
Bartlett's statistic (corrected)
P value
P value summary
Are SDs significantly different (P < 0.05)?
ANOVA table	SS	DF	MS	F (DFn, DFd)	P value
Treatment (between columns)	15742	2	7871	F (2, 9) = 64.26	P<0.0001
Residual (within columns)	1102	9	122.5
Total	16844	11
Data summary
Number of treatments (columns)	3
Number of values (total)	12
Figure 1 A Myrpalm
Table Analyzed	Myrpalm						Number of families	1
Data sets analyzed	A-C						Number of comparisons per family	3
							Alpha	0.05
ANOVA summary
F	61.87						Tukey's multiple comparisons test	Mean Diff.	95.00% CI of diff.	Below threshold?	Summary	Adjusted P Value
P value	<0.0001						CXCL9 vs. CXCL10	-27.76	-48.39 to -7.141	Yes	*	0.0113	A-B
P value summary	****						CXCL9 vs. CXCL11	-80.86	-101.5 to -60.23	Yes	****	<0.0001	A-C
Significant diff. among means (P < 0.05)?	Yes						CXCL10 vs. CXCL11	-53.09	-73.72 to -32.47	Yes	***	0.0001	B-C
R squared	0.9322
							Test details	Mean 1	Mean 2	Mean Diff.	SE of diff.	n1	n2	q	DF
Brown-Forsythe test							CXCL9 vs. CXCL10	19.14	46.91	-27.76	7.387	4	4	5.316	9
F (DFn, DFd)	7.970 (2, 9)						CXCL9 vs. CXCL11	19.14	100	-80.86	7.387	4	4	15.48	9
P value	0.0102						CXCL10 vs. CXCL11	46.91	100	-53.09	7.387	4	4	10.16	9
P value summary	*
Are SDs significantly different (P < 0.05)?	Yes
Bartlett's test
Bartlett's statistic (corrected)
P value
P value summary
Are SDs significantly different (P < 0.05)?
ANOVA table	SS	DF	MS	F (DFn, DFd)	P value
Treatment (between columns)	13504	2	6752	F (2, 9) = 61.87	P<0.0001
Residual (within columns)	982.2	9	109.1
Total	14486	11
Data summary
Number of treatments (columns)	3
Number of values (total)	12
Figure 1B
Table Analyzed	BarrKO_Myrpalm-mVenus_CXCR3-Rluc2 - Normalized						Within each column, compare rows (simple effects within columns)
Two-way ANOVA	Ordinary						Number of families	3
Alpha	0.05						Number of comparisons per family	3
							Alpha	0.05
Source of Variation	% of total variation	P value	P value summary	Significant?
Interaction	9.149	0.0009	***	Yes			Dunnett's multiple comparisons test	Mean Diff.	95.00% CI of diff.	Below threshold?	Summary	Adjusted P Value
Row Factor	17.06	<0.0001	****	Yes
Column Factor	62.62	<0.0001	****	Yes			CXCL9
							pcDNA 3.1 vs. β-arrestin 1	-12.48	-34.75 to 9.798	No	ns	0.3882
ANOVA table	SS	DF	MS	F (DFn, DFd)	P value		pcDNA 3.1 vs. β-arrestin 2	-9.758	-32.03 to 12.52	No	ns	0.5782
Interaction	4861	6	810.2	F (6, 36) = 4.911	P=0.0009		pcDNA 3.1 vs. β-arrestin1 and β-arrestin 2	-4.546	-26.82 to 17.73	No	ns	0.9243
Row Factor	9063	3	3021	F (3, 36) = 18.31	P<0.0001
Column Factor	33272	2	16636	F (2, 36) = 100.8	P<0.0001		CXCL10
Residual	5940	36	165				pcDNA 3.1 vs. β-arrestin 1	-24.79	-47.06 to -2.517	Yes	*	0.0261
							pcDNA 3.1 vs. β-arrestin 2	-25.84	-48.11 to -3.566	Yes	*	0.0197
Data summary							pcDNA 3.1 vs. β-arrestin1 and β-arrestin 2	-24.82	-47.10 to -2.549	Yes	*	0.0259
Number of columns (Column Factor)	3
Number of rows (Row Factor)	4						CXCL11
Number of values	48						pcDNA 3.1 vs. β-arrestin 1	-57.79	-80.06 to -35.51	Yes	****	<0.0001
							pcDNA 3.1 vs. β-arrestin 2	-54.23	-76.50 to -31.96	Yes	****	<0.0001
							pcDNA 3.1 vs. β-arrestin1 and β-arrestin 2	-70.32	-92.60 to -48.05	Yes	****	<0.0001
							Test details	Mean 1	Mean 2	Mean Diff.	SE of diff.	N1	N2	q	DF
							CXCL9
							pcDNA 3.1 vs. β-arrestin 1	6.225	18.7	-12.48	9.083	4	4	1.374	36
							pcDNA 3.1 vs. β-arrestin 2	6.225	15.98	-9.758	9.083	4	4	1.074	36
							pcDNA 3.1 vs. β-arrestin1 and β-arrestin 2	6.225	10.77	-4.546	9.083	4	4	0.5005	36
							CXCL10
							pcDNA 3.1 vs. β-arrestin 1	3.454	28.24	-24.79	9.083	4	4	2.729	36
							pcDNA 3.1 vs. β-arrestin 2	3.454	29.29	-25.84	9.083	4	4	2.845	36
							pcDNA 3.1 vs. β-arrestin1 and β-arrestin 2	3.454	28.28	-24.82	9.083	4	4	2.733	36
							CXCL11
							pcDNA 3.1 vs. β-arrestin 1	27.29	85.08	-57.79	9.083	4	4	6.362	36
							pcDNA 3.1 vs. β-arrestin 2	27.29	81.52	-54.23	9.083	4	4	5.971	36
							pcDNA 3.1 vs. β-arrestin1 and β-arrestin 2	27.29	97.61	-70.32	9.083	4	4	7.743	36
