# Supplementary material for: Location bias contributes to functionally selective responses of biased CXCR3 agonists
Source: Nat Commun. 2022 Oct 4;13:5846. doi: 10.1038/s41467-022-33569-2 (PMC9532441; doi:10.1038/s41467-022-33569-2)
Supplement: Supplementary file 3 — Source Data [file 41467_2022_33569_MOESM3_ESM.zip › Fig2_Statistics.xlsx]

## Sheet: Figure 2
Figure 2E
	Membrane - CXCL9	Endosome - CXCL9	Global (shared)
Comparison of Fits
Null hypothesis			Top same for all data sets
Alternative hypothesis			Top different for each data set
P value			0.8117
Conclusion (alpha = 0.05)			Do not reject null hypothesis
Preferred model			Top same for all data sets
F (DFn, DFd)			0.05762 (1, 36)
Top different for each data set
Best-fit values
Bottom	0.06309	0.3505
Top	49.3	64.72
EC50	8.687e-08	1.783e-07
logEC50	-7.061	-6.749
Span	49.23	64.37
95% CI (profile likelihood)
Bottom	-2.040 to 2.157	-1.164 to 1.847
Top	??? to +infinity	??? to +infinity
EC50	2.131e-008 to 34921	3.339e-008 to 4529735
logEC50	-7.671 to 4.543	-7.476 to 6.656
Goodness of Fit
Degrees of Freedom	18	18
R squared	0.8717	0.9098
Sum of Squares	253.3	131.8
Sy.x	3.752	2.706
Constraints
EC50	EC50 > 0	EC50 > 0
Top same for all data sets
Best-fit values
Bottom	0.1036	0.2842
Top	52.52	52.52	52.52
EC50	9.872e-08	1.261e-07
logEC50	-7.006	-6.899
Span	52.42	52.24
95% CI (profile likelihood)
Bottom	-1.621 to 1.805	-1.374 to 1.923
Top	32.75 to +infinity	32.75 to +infinity	32.75 to +infinity
EC50	3.008e-008 to 1853674521	4.204e-008 to 7984234787
logEC50	-7.522 to 9.268	-7.376 to 9.902
Goodness of Fit
Degrees of Freedom			37
R squared	0.8716	0.9095	0.8878
Sum of Squares	253.5	132.2	385.8
Sy.x			3.229
Constraints
Top	Top is shared	Top is shared
EC50	EC50 > 0	EC50 > 0
Number of points
# of X values	21	21
# Y values analyzed	21	21
Figure 2F
	Membrane - CXCL10	Endosome - CXCL10	Global (shared)
Comparison of Fits
Null hypothesis			Top same for all data sets
Alternative hypothesis			Top different for each data set
P value			0.037
Conclusion (alpha = 0.05)			Reject null hypothesis
Preferred model			Top different for each data set
F (DFn, DFd)			4.691 (1, 36)
Top different for each data set
Best-fit values
Bottom	0.9452	0.7413
Top	53.9	46.51
EC50	1.712e-09	9.514e-10
logEC50	-8.767	-9.022
Span	52.96	45.76
95% CI (profile likelihood)
Bottom	-2.225 to 4.102	-2.249 to 3.686
Top	48.49 to 60.09	41.99 to 51.21
EC50	9.112e-010 to 3.540e-009	5.061e-010 to 1.737e-009
logEC50	-9.040 to -8.451	-9.296 to -8.760
Goodness of Fit
Degrees of Freedom	18	18
R squared	0.9577	0.9542
Sum of Squares	408.6	355
Sy.x	4.765	4.441
Constraints
EC50	EC50 > 0	EC50 > 0
Top same for all data sets
Best-fit values
Bottom	0.588	1.023
Top	49.97	49.97	49.97
EC50	1.288e-09	1.23e-09
logEC50	-8.89	-8.91
Span	49.38	48.94
95% CI (profile likelihood)
Bottom	-2.484 to 3.629	-2.075 to 4.089
Top	46.45 to 53.65	46.45 to 53.65	46.45 to 53.65
EC50	7.467e-010 to 2.266e-009	6.956e-010 to 2.221e-009
logEC50	-9.127 to -8.645	-9.158 to -8.653
Goodness of Fit
Degrees of Freedom			37
R squared	0.9524	0.9481	0.9505
Sum of Squares	460.4	402.8	863.1
Sy.x			4.83
Constraints
Top	Top is shared	Top is shared
EC50	EC50 > 0	EC50 > 0
Number of points
# of X values	21	21
# Y values analyzed	21	21
Figure 2G
	Membrane - CXCL11	Endosome - CXCL11	Global (shared)
Comparison of Fits
Null hypothesis			Top same for all data sets
Alternative hypothesis			Top different for each data set
P value			<0.0001
Conclusion (alpha = 0.05)			Reject null hypothesis
Preferred model			Top different for each data set
F (DFn, DFd)			22.31 (1, 36)
Top different for each data set
Best-fit values
Bottom	1.475	0.5843
Top	80.96	49.17
EC50	1.013e-09	4.237e-10
logEC50	-8.994	-9.373
Span	79.49	48.58
95% CI (profile likelihood)
Bottom	-4.619 to 7.465	-7.228 to 7.793
Top	71.70 to 90.72	39.66 to 59.68
EC50	4.795e-010 to 2.081e-009	9.149e-011 to 1.751e-009
logEC50	-9.319 to -8.682	-10.04 to -8.757
Goodness of Fit
Degrees of Freedom	18	18
R squared	0.9374	0.8264
Sum of Squares	1481	1878
Sy.x	9.07	10.21
Constraints
EC50	EC50 > 0	EC50 > 0
Top same for all data sets
Best-fit values
Bottom	0.409	3.201
Top	67.03	67.03	67.03
EC50	5.272e-10	1.893e-09
logEC50	-9.278	-8.723
Span	66.62	63.83
95% CI (profile likelihood)
Bottom	-7.886 to 8.340	-5.038 to 11.86
Top	58.07 to 79.21	58.07 to 79.21	58.07 to 79.21
EC50	1.730e-010 to 1.417e-009	4.642e-010 to 1.414e-008
logEC50	-9.762 to -8.849	-9.333 to -7.849
Goodness of Fit
Degrees of Freedom			37
R squared	0.902	0.7115	0.8462
Sum of Squares	2319	3121	5440
Sy.x			12.13
Constraints
Top	Top is shared	Top is shared
EC50	EC50 > 0	EC50 > 0
Number of points
# of X values	21	21
# Y values analyzed	21	21
Figure 2J
Table Analyzed	AUC					Number of families	1
Data sets analyzed	A-C					Number of comparisons per family	3
						Alpha	0.05
ANOVA summary
F	107.6					Tukey's multiple comparisons test	Mean Diff.	95.00% CI of diff.	Below threshold?	Summary	Adjusted P Value
P value	<0.0001					CXCL9 vs. CXCL10	-103.3	-142.0 to -64.63	Yes	****	<0.0001	A-B
P value summary	****					CXCL9 vs. CXCL11	-218.3	-257.0 to -179.6	Yes	****	<0.0001	A-C
Significant diff. among means (P < 0.05)?	Yes					CXCL10 vs. CXCL11	-115	-153.7 to -76.33	Yes	****	<0.0001	B-C
R squared	0.9348
						Test details	Mean 1	Mean 2	Mean Diff.	SE of diff.	n1	n2	q	DF
Brown-Forsythe test						CXCL9 vs. CXCL10	161.3	264.6	-103.3	14.89	6	6	9.812	15
F (DFn, DFd)						CXCL9 vs. CXCL11	161.3	379.6	-218.3	14.89	6	6	20.74	15
P value						CXCL10 vs. CXCL11	264.6	379.6	-115	14.89	6	6	10.92	15
P value summary
Are SDs significantly different (P < 0.05)?
Bartlett's test
Bartlett's statistic (corrected)	0.3008
P value	0.8604
P value summary	ns
Are SDs significantly different (P < 0.05)?	No
ANOVA table	SS	DF	MS	F (DFn, DFd)	P value
Treatment (between columns)	143102	2	71551	F (2, 15) = 107.6	P<0.0001
Residual (within columns)	9975	15	665
Total	153077	17
Data summary
Number of treatments (columns)	3
Number of values (total)	18
