# Supplementary material for: Location bias contributes to functionally selective responses of biased CXCR3 agonists
Source: Nat Commun. 2022 Oct 4;13:5846. doi: 10.1038/s41467-022-33569-2 (PMC9532441; doi:10.1038/s41467-022-33569-2)
Supplement: Supplementary file 3 — Source Data [file 41467_2022_33569_MOESM3_ESM.zip › Fig3_Statistics.xlsx]

## Sheet: Figure 3
Figure 3G
	pcDNA 3.1	Dynamin K44A	Global (shared)
Comparison of Fits
Null hypothesis			Top same for all data sets
Alternative hypothesis			Top different for each data set
P value			0.9255
Conclusion (alpha = 0.05)			Do not reject null hypothesis
Preferred model			Top same for all data sets
F (DFn, DFd)			0.008825 (1, 64)
Top different for each data set
Best-fit values
Bottom	-0.0005305	-0.000993
Top	0.09731	0.07512
EC50	1.454e-07	1.692e-07
logEC50	-6.837	-6.771
Span	0.09784	0.07612
95% CI (profile likelihood)
Bottom	-0.004981 to 0.003793	-0.003805 to 0.001742
Top	??? to +infinity	??? to +infinity
EC50	1.708e-008 to 522901401	2.114e-008 to 2303873
logEC50	-7.767 to 8.718	-7.675 to 6.362
Goodness of Fit
Degrees of Freedom	32	32
R squared	0.6471	0.6966
Sum of Squares	0.003586	0.001441
Sy.x	0.01059	0.006711
Constraints
EC50	EC50 > 0	EC50 > 0
Top same for all data sets
Best-fit values
Bottom	-0.0005526	-0.0009301
Top	0.09372	0.09372	0.09372
EC50	1.365e-07	2.348e-07
logEC50	-6.865	-6.629
Span	0.09427	0.09465
95% CI (profile likelihood)
Bottom	-0.004153 to 0.002984	-0.004301 to 0.002407
Top	??? to +infinity	??? to +infinity	??? to +infinity
EC50	???	???
logEC50	???	???
Goodness of Fit
Degrees of Freedom			65
R squared	0.6471	0.6965	0.6652
Sum of Squares	0.003586	0.001442	0.005028
Sy.x			0.008795
Constraints
Top	Top is shared	Top is shared
EC50	EC50 > 0	EC50 > 0
Number of points
# of X values	35	35
# Y values analyzed	35	35
Figure 3H
	pcDNA 3.1	Dynamin K44A	Global (shared)
Comparison of Fits
Null hypothesis			Top same for all data sets
Alternative hypothesis			Top different for each data set
P value			<0.0001
Conclusion (alpha = 0.05)			Reject null hypothesis
Preferred model			Top different for each data set
F (DFn, DFd)			46.55 (1, 64)
Top different for each data set
Best-fit values
Bottom	0.001707	0.001847
Top	0.1272	0.07317
EC50	1.246e-09	1.622e-09
logEC50	-8.904	-8.79
Span	0.1255	0.07133
95% CI (profile likelihood)
Bottom	-0.004306 to 0.007674	-0.003668 to 0.007292
Top	0.1176 to 0.1373	0.06401 to 0.08343
EC50	7.854e-010 to 2.005e-009	7.409e-010 to 3.760e-009
logEC50	-9.105 to -8.698	-9.130 to -8.425
Goodness of Fit
Degrees of Freedom	32	32
R squared	0.9507	0.8766
Sum of Squares	0.004666	0.003968
Sy.x	0.01207	0.01114
Constraints
EC50	EC50 > 0	EC50 > 0
Top same for all data sets
Best-fit values
Bottom	0.0007606	0.006796
Top	0.1137	0.1137	0.1137
EC50	8.584e-10	1.377e-08
logEC50	-9.066	-7.861
Span	0.113	0.1069
95% CI (profile likelihood)
Bottom	-0.006730 to 0.008136	-3.243e-005 to 0.01374
Top	0.1030 to 0.1264	0.1030 to 0.1264	0.1030 to 0.1264
EC50	4.678e-010 to 1.531e-009	6.054e-009 to 4.004e-008
logEC50	-9.330 to -8.815	-8.218 to -7.398
Goodness of Fit
Degrees of Freedom			65
R squared	0.938	0.7187	0.8884
Sum of Squares	0.00587	0.009044	0.01491
Sy.x			0.01515
Constraints
Top	Top is shared	Top is shared
EC50	EC50 > 0	EC50 > 0
Number of points
# of X values	35	35
# Y values analyzed	35	35
Figure 3I
	pcDNA 3.1	Dynamin K44A	Global (shared)
Comparison of Fits
Null hypothesis			Top same for all data sets
Alternative hypothesis			Top different for each data set
P value			<0.0001
Conclusion (alpha = 0.05)			Reject null hypothesis
Preferred model			Top different for each data set
F (DFn, DFd)			67.45 (1, 64)
Top different for each data set
Best-fit values
Bottom	0.002688	0.0009022
Top	0.1566	0.08759
EC50	1.592e-09	1.269e-09
logEC50	-8.798	-8.896
Span	0.1539	0.08668
95% CI (profile likelihood)
Bottom	-0.005253 to 0.01055	-0.003917 to 0.005675
Top	0.1435 to 0.1703	0.07995 to 0.09557
EC50	9.923e-010 to 2.567e-009	7.609e-010 to 2.126e-009
logEC50	-9.003 to -8.591	-9.119 to -8.672
Goodness of Fit
Degrees of Freedom	32	32
R squared	0.9386	0.9333
Sum of Squares	0.008599	0.003065
Sy.x	0.01639	0.009786
Constraints
EC50	EC50 > 0	EC50 > 0
Top same for all data sets
Best-fit values
Bottom	0.00169	0.006828
Top	0.1355	0.1355	0.1355
EC50	1.046e-09	9.904e-09
logEC50	-8.981	-8.004
Span	0.1338	0.1287
95% CI (profile likelihood)
Bottom	-0.007569 to 0.01082	-0.001963 to 0.01560
Top	0.1222 to 0.1504	0.1222 to 0.1504	0.1222 to 0.1504
EC50	5.768e-010 to 1.815e-009	4.012e-009 to 2.844e-008
logEC50	-9.239 to -8.741	-8.397 to -7.546
Goodness of Fit
Degrees of Freedom			65
R squared	0.9177	0.7296	0.8772
Sum of Squares	0.01154	0.01242	0.02396
Sy.x			0.0192
Constraints
Top	Top is shared	Top is shared
EC50	EC50 > 0	EC50 > 0
Number of points
# of X values	35	35
# Y values analyzed	35	35
