# Supplementary material for: Location bias contributes to functionally selective responses of biased CXCR3 agonists
Source: Nat Commun. 2022 Oct 4;13:5846. doi: 10.1038/s41467-022-33569-2 (PMC9532441; doi:10.1038/s41467-022-33569-2)
Supplement: Supplementary file 3 — Source Data [file 41467_2022_33569_MOESM3_ESM.zip › Fig4_Statistics.xlsx]

## Sheet: Figure 4
Figure 4B
Table Analyzed	CAAX - AUC					Number of families	1
Data sets analyzed	A-C					Number of comparisons per family	3
						Alpha	0.05
ANOVA summary
F	372					Tukey's multiple comparisons test	Mean Diff.	95.00% CI of diff.	Below threshold?	Summary	Adjusted P Value
P value	<0.0001					CXCL9 vs. CXCL10	-104.9	-157.9 to -51.92	Yes	***	0.001	A-B
P value summary	****					CXCL9 vs. CXCL11	-491.4	-544.4 to -438.4	Yes	****	<0.0001	A-C
Significant diff. among means (P < 0.05)?	Yes					CXCL10 vs. CXCL11	-386.5	-439.5 to -333.5	Yes	****	<0.0001	B-C
R squared	0.988
						Test details	Mean 1	Mean 2	Mean Diff.	SE of diff.	n1	n2	q	DF
Brown-Forsythe test						CXCL9 vs. CXCL10	102	206.9	-104.9	18.98	4	4	7.818	9
F (DFn, DFd)						CXCL9 vs. CXCL11	102	593.4	-491.4	18.98	4	4	36.62	9
P value						CXCL10 vs. CXCL11	206.9	593.4	-386.5	18.98	4	4	28.8	9
P value summary
Are SDs significantly different (P < 0.05)?
Bartlett's test
Bartlett's statistic (corrected)	0.03534
P value	0.9825
P value summary	ns
Are SDs significantly different (P < 0.05)?	No
ANOVA table	SS	DF	MS	F (DFn, DFd)	P value
Treatment (between columns)	535814	2	267907	F (2, 9) = 372.0	P<0.0001
Residual (within columns)	6482	9	720.2
Total	542296	11
Data summary
Number of treatments (columns)	3
Number of values (total)	12
Figure 4D
Table Analyzed	Endosome - AUC					Number of families	1
Data sets analyzed	A-C					Number of comparisons per family	3
						Alpha	0.05
ANOVA summary
F	1061					Tukey's multiple comparisons test	Mean Diff.	95.00% CI of diff.	Below threshold?	Summary	Adjusted P Value
P value	<0.0001					CXCL9 vs. CXCL10	-58.34	-247.7 to 131.0	No	ns	0.6772	A-B
P value summary	****					CXCL9 vs. CXCL11	-2734	-2923 to -2545	Yes	****	<0.0001	A-C
Significant diff. among means (P < 0.05)?	Yes					CXCL10 vs. CXCL11	-2676	-2865 to -2486	Yes	****	<0.0001	B-C
R squared	0.9958
						Test details	Mean 1	Mean 2	Mean Diff.	SE of diff.	n1	n2	q	DF
Brown-Forsythe test						CXCL9 vs. CXCL10	0	58.34	-58.34	67.83	4	4	1.216	9
F (DFn, DFd)						CXCL9 vs. CXCL11	0	2734	-2734	67.83	4	4	57.01	9
P value						CXCL10 vs. CXCL11	58.34	2734	-2676	67.83	4	4	55.79	9
P value summary
Are SDs significantly different (P < 0.05)?
Bartlett's test
Bartlett's statistic (corrected)
P value
P value summary
Are SDs significantly different (P < 0.05)?
ANOVA table	SS	DF	MS	F (DFn, DFd)	P value
Treatment (between columns)	19516421	2	9758211	F (2, 9) = 1061	P<0.0001
Residual (within columns)	82806	9	9201
Total	19599227	11
Data summary
Number of treatments (columns)	3
Number of values (total)	12
Figure 2F
Table Analyzed	CAAX (2-10) - Flash 4					Number of families	1										CXCL9	CXCL10	CXCL11
Data sets analyzed	A-C					Number of comparisons per family	3									Theoretical mean	0	0	0
						Alpha	0.05									Actual mean	-0.0007008	0.00687	0.02378
ANOVA summary																Number of values	5	5	5
F	11					Tukey's multiple comparisons test	Mean Diff.	95.00% CI of diff.	Below threshold?	Summary	Adjusted P Value
P value	0.0019					CXCL9 vs. CXCL10	-0.007571	-0.02183 to 0.006684	No	ns	0.3635	A-B				One sample t test
P value summary	**					CXCL9 vs. CXCL11	-0.02448	-0.03873 to -0.01022	Yes	**	0.0017	A-C				t, df	t=0.3662, df=4	t=1.543, df=4	t=5.409, df=4
Significant diff. among means (P < 0.05)?	Yes					CXCL10 vs. CXCL11	-0.01691	-0.03116 to -0.002652	Yes	*	0.0207	B-C				P value (two tailed)	0.7328	0.1978	0.0057
R squared	0.6471															P value summary	ns	ns	**
						Test details	Mean 1	Mean 2	Mean Diff.	SE of diff.	n1	n2	q	DF		Significant (alpha=0.05)?	No	No	Yes
Brown-Forsythe test						CXCL9 vs. CXCL10	-0.0007008	0.00687	-0.007571	0.005343	5	5	2.004	12
F (DFn, DFd)	1.369 (2, 12)					CXCL9 vs. CXCL11	-0.0007008	0.02378	-0.02448	0.005343	5	5	6.479	12		How big is the discrepancy?
P value	0.2913					CXCL10 vs. CXCL11	0.00687	0.02378	-0.01691	0.005343	5	5	4.475	12		Discrepancy	-0.0007008	0.00687	0.02378
P value summary	ns															SD of discrepancy	0.004279	0.009959	0.00983
Are SDs significantly different (P < 0.05)?	No															SEM of discrepancy	0.001914	0.004454	0.004396
																95% confidence interval	-0.006014 to 0.004613	-0.005496 to 0.01924	0.01157 to 0.03598
Bartlett's test																R squared (partial eta squared)	0.03243	0.373	0.8797
Bartlett's statistic (corrected)	2.622
P value	0.2695
P value summary	ns
Are SDs significantly different (P < 0.05)?	No
ANOVA table	SS	DF	MS	F (DFn, DFd)	P value
Treatment (between columns)	0.001571	2	0.0007853	F (2, 12) = 11.00	P=0.0019
Residual (within columns)	0.0008565	12	7.137e-05
Total	0.002427	14
Data summary
Number of treatments (columns)	3
Number of values (total)	15
Figure 2G
Table Analyzed	CAAX (2-10) - Flash 5					Number of families	1										CXCL9	CXCL10	CXCL11
Data sets analyzed	A-C					Number of comparisons per family	3									Theoretical mean	0	0	0
						Alpha	0.05									Actual mean	0.004485	0.005879	0.04349
ANOVA summary																Number of values	3	3	3
F	21.8					Tukey's multiple comparisons test	Mean Diff.	95.00% CI of diff.	Below threshold?	Summary	Adjusted P Value
P value	0.0018					CXCL9 vs. CXCL10	-0.001394	-0.02196 to 0.01917	No	ns	0.9765	A-B				One sample t test
P value summary	**					CXCL9 vs. CXCL11	-0.03901	-0.05957 to -0.01844	Yes	**	0.0027	A-C				t, df	t=1.526, df=2	t=1.837, df=2	t=6.244, df=2
Significant diff. among means (P < 0.05)?	Yes					CXCL10 vs. CXCL11	-0.03761	-0.05818 to -0.01705	Yes	**	0.0033	B-C				P value (two tailed)	0.2666	0.2077	0.0247
R squared	0.879															P value summary	ns	ns	*
						Test details	Mean 1	Mean 2	Mean Diff.	SE of diff.	n1	n2	q	DF		Significant (alpha=0.05)?	No	No	Yes
Brown-Forsythe test						CXCL9 vs. CXCL10	0.004485	0.005879	-0.001394	0.006703	3	3	0.2941	6
F (DFn, DFd)	0.2350 (2, 6)					CXCL9 vs. CXCL11	0.004485	0.04349	-0.03901	0.006703	3	3	8.229	6		How big is the discrepancy?
P value	0.7975					CXCL10 vs. CXCL11	0.005879	0.04349	-0.03761	0.006703	3	3	7.935	6		Discrepancy	0.004485	0.005879	0.04349
P value summary	ns															SD of discrepancy	0.005092	0.005544	0.01206
Are SDs significantly different (P < 0.05)?	No															SEM of discrepancy	0.00294	0.003201	0.006965
																95% confidence interval	-0.008164 to 0.01713	-0.007893 to 0.01965	0.01352 to 0.07346
Bartlett's test																R squared (partial eta squared)	0.5379	0.6278	0.9512
Bartlett's statistic (corrected)
P value
P value summary
Are SDs significantly different (P < 0.05)?
ANOVA table	SS	DF	MS	F (DFn, DFd)	P value
Treatment (between columns)	0.002938	2	0.001469	F (2, 6) = 21.80	P=0.0018
Residual (within columns)	0.0004044	6	6.74e-05
Total	0.003343	8
Data summary
Number of treatments (columns)	3
Number of values (total)	9
Figure 2I
Table Analyzed	Fyve (30-40) - Flash 4					Number of families	1										CXCL9	CXCL10	CXCL11
Data sets analyzed	A-C					Number of comparisons per family	3									Theoretical mean	0	0	0
						Alpha	0.05									Actual mean	-0.005233	-0.02366	-0.03302
ANOVA summary																Number of values	5	5	5
F	5.227					Tukey's multiple comparisons test	Mean Diff.	95.00% CI of diff.	Below threshold?	Summary	Adjusted P Value
P value	0.0233					CXCL9 vs. CXCL10	0.01843	-0.004908 to 0.04176	No	ns	0.1301	A-B				One sample t test
P value summary	*					CXCL9 vs. CXCL11	0.02779	0.004456 to 0.05113	Yes	*	0.0202	A-C				t, df	t=0.6566, df=4	t=6.199, df=4	t=5.455, df=4
Significant diff. among means (P < 0.05)?	Yes					CXCL10 vs. CXCL11	0.009364	-0.01397 to 0.03270	No	ns	0.5491	B-C				P value (two tailed)	0.5473	0.0034	0.0055
R squared	0.4656															P value summary	ns	**	**
						Test details	Mean 1	Mean 2	Mean Diff.	SE of diff.	n1	n2	q	DF		Significant (alpha=0.05)?	No	Yes	Yes
Brown-Forsythe test						CXCL9 vs. CXCL10	-0.005233	-0.02366	0.01843	0.008746	5	5	2.979	12
F (DFn, DFd)	0.3128 (2, 12)					CXCL9 vs. CXCL11	-0.005233	-0.03302	0.02779	0.008746	5	5	4.493	12		How big is the discrepancy?
P value	0.7372					CXCL10 vs. CXCL11	-0.02366	-0.03302	0.009364	0.008746	5	5	1.514	12		Discrepancy	-0.005233	-0.02366	-0.03302
P value summary	ns															SD of discrepancy	0.01782	0.008535	0.01354
Are SDs significantly different (P < 0.05)?	No															SEM of discrepancy	0.007971	0.003817	0.006054
																95% confidence interval	-0.02736 to 0.01690	-0.03426 to -0.01306	-0.04983 to -0.01622
Bartlett's test																R squared (partial eta squared)	0.09728	0.9057	0.8815
Bartlett's statistic (corrected)	1.802
P value	0.4061
P value summary	ns
Are SDs significantly different (P < 0.05)?	No
ANOVA table	SS	DF	MS	F (DFn, DFd)	P value
Treatment (between columns)	0.001999	2	0.0009996	F (2, 12) = 5.227	P=0.0233
Residual (within columns)	0.002295	12	0.0001913
Total	0.004294	14
Data summary
Number of treatments (columns)	3
Number of values (total)	15
Figure 2J
Table Analyzed	Fyve (30-40) - Flash 5					Number of families	1										CXCL9	CXCL10	CXCL11
Data sets analyzed	A-C					Number of comparisons per family	3									Theoretical mean	0	0	0
						Alpha	0.05									Actual mean	-0.00243	-0.01201	-0.02494
ANOVA summary																Number of values	3	3	3
F	15.4					Tukey's multiple comparisons test	Mean Diff.	95.00% CI of diff.	Below threshold?	Summary	Adjusted P Value
P value	0.0043					CXCL9 vs. CXCL10	0.00958	-0.002913 to 0.02207	No	ns	0.1232	A-B				One sample t test
P value summary	**					CXCL9 vs. CXCL11	0.02251	0.01002 to 0.03501	Yes	**	0.0036	A-C				t, df	t=0.5120, df=2	t=8.114, df=2	t=64.69, df=2
Significant diff. among means (P < 0.05)?	Yes					CXCL10 vs. CXCL11	0.01293	0.0004404 to 0.02543	Yes	*	0.0438	B-C				P value (two tailed)	0.6596	0.0149	0.0002
R squared	0.837															P value summary	ns	*	***
						Test details	Mean 1	Mean 2	Mean Diff.	SE of diff.	n1	n2	q	DF		Significant (alpha=0.05)?	No	Yes	Yes
Brown-Forsythe test						CXCL9 vs. CXCL10	-0.00243	-0.01201	0.00958	0.004072	3	3	3.327	6
F (DFn, DFd)	1.242 (2, 6)					CXCL9 vs. CXCL11	-0.00243	-0.02494	0.02251	0.004072	3	3	7.82	6		How big is the discrepancy?
P value	0.3537					CXCL10 vs. CXCL11	-0.01201	-0.02494	0.01293	0.004072	3	3	4.492	6		Discrepancy	-0.00243	-0.01201	-0.02494
P value summary	ns															SD of discrepancy	0.008221	0.002564	0.0006679
Are SDs significantly different (P < 0.05)?	No															SEM of discrepancy	0.004746	0.00148	0.0003856
																95% confidence interval	-0.02285 to 0.01799	-0.01838 to -0.005641	-0.02660 to -0.02328
Bartlett's test																R squared (partial eta squared)	0.1159	0.9705	0.9995
Bartlett's statistic (corrected)
P value
P value summary
Are SDs significantly different (P < 0.05)?
ANOVA table	SS	DF	MS	F (DFn, DFd)	P value
Treatment (between columns)	0.0007659	2	0.0003829	F (2, 6) = 15.40	P=0.0043
Residual (within columns)	0.0001492	6	2.487e-05
Total	0.0009151	8
Data summary
Number of treatments (columns)	3
Number of values (total)	9
