# Supplementary material for: Location bias contributes to functionally selective responses of biased CXCR3 agonists
Source: Nat Commun. 2022 Oct 4;13:5846. doi: 10.1038/s41467-022-33569-2 (PMC9532441; doi:10.1038/s41467-022-33569-2)
Supplement: Supplementary file 3 — Source Data [file 41467_2022_33569_MOESM3_ESM.zip › Fig5_Statistics.xlsx]

## Sheet: Figure 5
Figure 5F
						Number of families	1
Table Analyzed	AUC - Ligand					Number of comparisons per family	3
Data sets analyzed	A-F					Alpha	0.05
ANOVA summary						Šídák's multiple comparisons test	Mean Diff.	95.00% CI of diff.	Below threshold?	Summary	Adjusted P Value
F	12.49					pcDNA 3.1 vs. Dynamin K44A	0.0856	-0.007521 to 0.1787	No	ns	0.0795	A-B
P value	<0.0001					pcDNA 3.1 vs. Dynamin K44A	0.1599	0.06678 to 0.2530	Yes	***	0.0004	C-D
P value summary	****					pcDNA 3.1 vs. Dynamin K44A	0.137	0.04388 to 0.2301	Yes	**	0.0022	E-F
Significant diff. among means (P < 0.05)?	Yes
R squared	0.6344					Test details	Mean 1	Mean 2	Mean Diff.	SE of diff.	n1	n2	t	DF
						pcDNA 3.1 vs. Dynamin K44A	0.2494	0.1638	0.0856	0.03719	7	7	2.302	36
Brown-Forsythe test						pcDNA 3.1 vs. Dynamin K44A	0.3561	0.1962	0.1599	0.03719	7	7	4.3	36
F (DFn, DFd)						pcDNA 3.1 vs. Dynamin K44A	0.4068	0.2698	0.137	0.03719	7	7	3.684	36
P value
P value summary
Are SDs significantly different (P < 0.05)?
Bartlett's test
Bartlett's statistic (corrected)	0.7211
P value	0.9818
P value summary	ns
Are SDs significantly different (P < 0.05)?	No
ANOVA table	SS	DF	MS	F (DFn, DFd)	P value
Treatment (between columns)	0.3024	5	0.06047	F (5, 36) = 12.49	P<0.0001
Residual (within columns)	0.1743	36	0.004841
Total	0.4766	41
Data summary
Number of treatments (columns)	6
Number of values (total)	42
Figure 5J
Table Analyzed	AUC - Ligand					Number of families	1
Data sets analyzed	A-F					Number of comparisons per family	3
						Alpha	0.05
ANOVA summary
F	84.71					Šídák's multiple comparisons test	Mean Diff.	95.00% CI of diff.	Below threshold?	Summary	Adjusted P Value
P value	<0.0001					pcDNA 3.1 vs. Dynamin K44A	0.02613	-0.06389 to 0.1162	No	ns	0.8316	A-B
P value summary	****					pcDNA 3.1 vs. Dynamin K44A	0.3827	0.2927 to 0.4728	Yes	****	<0.0001	C-D
Significant diff. among means (P < 0.05)?	Yes					pcDNA 3.1 vs. Dynamin K44A	0.3956	0.3056 to 0.4857	Yes	****	<0.0001	E-F
R squared	0.9658
						Test details	Mean 1	Mean 2	Mean Diff.	SE of diff.	n1	n2	t	DF
Brown-Forsythe test						pcDNA 3.1 vs. Dynamin K44A	0.02828	0.002146	0.02613	0.03353	4	3	0.7795	15
F (DFn, DFd)						pcDNA 3.1 vs. Dynamin K44A	0.4097	0.02697	0.3827	0.03353	4	3	11.42	15
P value						pcDNA 3.1 vs. Dynamin K44A	0.4563	0.06067	0.3956	0.03353	4	3	11.8	15
P value summary
Are SDs significantly different (P < 0.05)?
Bartlett's test
Bartlett's statistic (corrected)
P value
P value summary
Are SDs significantly different (P < 0.05)?
ANOVA table	SS	DF	MS	F (DFn, DFd)	P value
Treatment (between columns)	0.8162	5	0.1632	F (5, 15) = 84.71	P<0.0001
Residual (within columns)	0.0289	15	0.001927
Total	0.8451	20
Data summary
Number of treatments (columns)	6
Number of values (total)	21
Figure 5K
Table Analyzed	Raw SRE Max					Compare each cell mean with the other cell mean in that row
Two-way ANOVA	Ordinary					Number of families	1
Alpha	0.05					Number of comparisons per family	3
						Alpha	0.05
Source of Variation	% of total variation	P value	P value summary	Significant?
Interaction	11.23	0.0105	*	Yes		Šídák's multiple comparisons test	Mean Diff.	95.00% CI of diff.	Below threshold?	Summary	Adjusted P Value
Ligand	65.35	<0.0001	****	Yes
Dynamin	13.56	0.0016	**	Yes		pcDNA 3.1 - Dynamin K44A
						CXCL9	5.836	-17.10 to 28.77	No	ns	0.8707
ANOVA table	SS	DF	MS	F (DFn, DFd)	P value	CXCL10	8.03	-14.90 to 30.96	No	ns	0.7268
Interaction	1404	2	702.1	F (2, 12) = 6.831	P=0.0105	CXCL11	44.36	21.43 to 67.29	Yes	***	0.0005
Ligand	8172	2	4086	F (2, 12) = 39.75	P<0.0001
Dynamin	1695	1	1695	F (1, 12) = 16.49	P=0.0016
Residual	1233	12	102.8			Test details	Mean 1	Mean 2	Mean Diff.	SE of diff.	N1	N2	t	DF
Difference between column means						pcDNA 3.1 - Dynamin K44A
Mean of pcDNA 3.1	58.33					CXCL9	30.49	24.66	5.836	8.278	3	3	0.705	12
Mean of Dynamin K44A	38.92					CXCL10	44.48	36.45	8.03	8.278	3	3	0.9701	12
Difference between means	19.41					CXCL11	100	55.64	44.36	8.278	3	3	5.359	12
SE of difference	4.779
95% CI of difference	8.995 to 29.82
Data summary
Number of columns (Dynamin)	2
Number of rows (Ligand)	3
Number of values	18
Figure 5L
Table Analyzed	SRE Retained					Number of families	1
Data sets analyzed	A-C					Number of comparisons per family	2
						Alpha	0.05
ANOVA summary
F	6.28					Dunnett's multiple comparisons test	Mean Diff.	95.00% CI of diff.	Below threshold?	Summary	Adjusted P Value	C-?
P value	0.0338					CXCL11 vs. CXCL9	-24.38	-47.92 to -0.8288	Yes	*	0.044	A	CXCL9
P value summary	*					CXCL11 vs. CXCL10	-26.03	-49.58 to -2.482	Yes	*	0.0342	B	CXCL10
Significant diff. among means (P < 0.05)?	Yes
R squared	0.6767					Test details	Mean 1	Mean 2	Mean Diff.	SE of diff.	n1	n2	q	DF
						CXCL11 vs. CXCL9	55.64	80.02	-24.38	8.225	3	3	2.964	6
Brown-Forsythe test						CXCL11 vs. CXCL10	55.64	81.67	-26.03	8.225	3	3	3.165	6
F (DFn, DFd)	0.2723 (2, 6)
P value	0.7706
P value summary	ns
Are SDs significantly different (P < 0.05)?	No
Bartlett's test
Bartlett's statistic (corrected)
P value
P value summary
Are SDs significantly different (P < 0.05)?
ANOVA table	SS	DF	MS	F (DFn, DFd)	P value
Treatment (between columns)	1274	2	637.2	F (2, 6) = 6.280	P=0.0338
Residual (within columns)	608.8	6	101.5
Total	1883	8
Data summary
Number of treatments (columns)	3
Number of values (total)	9
Figure 5M
Table Analyzed	Raw SRF Max					Compare each cell mean with the other cell mean in that row
Two-way ANOVA	Ordinary					Number of families	1
Alpha	0.05					Number of comparisons per family	3
						Alpha	0.05
Source of Variation	% of total variation	P value	P value summary	Significant?
Interaction	10.26	0.0643	ns	No		Šídák's multiple comparisons test	Mean Diff.	95.00% CI of diff.	Below threshold?	Summary	Adjusted P Value
Ligand	58.93	0.0002	***	Yes
Dynamin	13.12	0.0114	*	Yes		pcDNA 3.1 - Dynamin K44A
						CXCL9	4.232	-25.50 to 33.97	No	ns	0.9731
ANOVA table	SS	DF	MS	F (DFn, DFd)	P value	CXCL10	9.86	-19.88 to 39.60	No	ns	0.7575
Interaction	1202	2	601.2	F (2, 12) = 3.479	P=0.0643	CXCL11	41.38	11.64 to 71.11	Yes	**	0.0069
Ligand	6909	2	3455	F (2, 12) = 19.99	P=0.0002
Dynamin	1538	1	1538	F (1, 12) = 8.902	P=0.0114
Residual	2074	12	172.8			Test details	Mean 1	Mean 2	Mean Diff.	SE of diff.	N1	N2	t	DF
Difference between column means						pcDNA 3.1 - Dynamin K44A
Mean of pcDNA 3.1	62.19					CXCL9	34.5	30.27	4.232	10.73	3	3	0.3942	12
Mean of Dynamin K44A	43.7					CXCL10	52.08	42.22	9.86	10.73	3	3	0.9186	12
Difference between means	18.49					CXCL11	100	58.62	41.38	10.73	3	3	3.855	12
SE of difference	6.197
95% CI of difference	4.987 to 31.99
Data summary
Number of columns (Dynamin)	2
Number of rows (Ligand)	3
Number of values	18
Figure 5N
Table Analyzed	SRF Retained					Number of families	1
Data sets analyzed	A-C					Number of comparisons per family	2
						Alpha	0.05
ANOVA summary
F	7.261					Dunnett's multiple comparisons test	Mean Diff.	95.00% CI of diff.	Below threshold?	Summary	Adjusted P Value	C-?
P value	0.025					CXCL11 vs. CXCL9	-31.25	-55.41 to -7.083	Yes	*	0.0178	A	CXCL9
P value summary	*					CXCL11 vs. CXCL10	-22.23	-46.39 to 1.939	No	ns	0.0673	B	CXCL10
Significant diff. among means (P < 0.05)?	Yes
R squared	0.7076					Test details	Mean 1	Mean 2	Mean Diff.	SE of diff.	n1	n2	q	DF
						CXCL11 vs. CXCL9	56.29	87.54	-31.25	8.44	3	3	3.702	6
Brown-Forsythe test						CXCL11 vs. CXCL10	56.29	78.51	-22.23	8.44	3	3	2.633	6
F (DFn, DFd)	0.5955 (2, 6)
P value	0.5809
P value summary	ns
Are SDs significantly different (P < 0.05)?	No
Bartlett's test
Bartlett's statistic (corrected)
P value
P value summary
Are SDs significantly different (P < 0.05)?
ANOVA table	SS	DF	MS	F (DFn, DFd)	P value
Treatment (between columns)	1552	2	775.9	F (2, 6) = 7.261	P=0.0250
Residual (within columns)	641.1	6	106.9
Total	2193	8
Data summary
Number of treatments (columns)	3
Number of values (total)	9
