# Supplementary material for: Location bias contributes to functionally selective responses of biased CXCR3 agonists
Source: Nat Commun. 2022 Oct 4;13:5846. doi: 10.1038/s41467-022-33569-2 (PMC9532441; doi:10.1038/s41467-022-33569-2)
Supplement: Supplementary file 3 — Source Data [file 41467_2022_33569_MOESM3_ESM.zip › Fig6_Statistics.xlsx]

## Sheet: Figure 6
Figure 6G
Table Analyzed	CHS
Two-way ANOVA	Ordinary
Alpha	0.05
Source of Variation	% of total variation	P value	P value summary	Significant?
Interaction	10.91	<0.0001	****	Yes
Row Factor	40.31	<0.0001	****	Yes
Column Factor	26.27	<0.0001	****	Yes
ANOVA table	SS (Type III)	DF	MS	F (DFn, DFd)	P value
Interaction	5369	7	767.1	F (7, 119) = 9.995	P<0.0001
Row Factor	19845	7	2835	F (7, 119) = 36.94	P<0.0001
Column Factor	12933	1	12933	F (1, 119) = 168.5	P<0.0001
Residual	9133	119	76.75
Difference between column means
Predicted (LS) mean of VUF10661	32.57
Predicted (LS) mean of VUF10661 + Dyngo 4a	12.75
Difference between predicted means	19.82
SE of difference	1.527
95% CI of difference	16.80 to 22.84
Data summary
Number of columns (Column Factor)	2
Number of rows (Row Factor)	8
Number of values	135
