# Supplementary material for: Location bias contributes to functionally selective responses of biased CXCR3 agonists
Source: Nat Commun. 2022 Oct 4;13:5846. doi: 10.1038/s41467-022-33569-2 (PMC9532441; doi:10.1038/s41467-022-33569-2)
Supplement: Supplementary file 3 — Source Data [file 41467_2022_33569_MOESM3_ESM.zip › Supplementary_Fig1_Statistics.xlsx]

## Sheet: Supplementary Fig 1
Supplementary Figure 1a
Table Analyzed	Data 1
Column B	Membrane
vs.	vs.
Column A	Endosome
Paired t test
P value	0.971
P value summary	ns
Significantly different (P < 0.05)?	No
One- or two-tailed P value?	Two-tailed
t, df	t=0.03869, df=4
Number of pairs	5
How big is the difference?
Mean of differences (B - A)	-10287
SD of differences	594554
SEM of differences	265893
95% confidence interval	-748524 to 727949
R squared (partial eta squared)	0.0003741
How effective was the pairing?
Correlation coefficient (r)	0.6278
P value (one tailed)	0.1284
P value summary	ns
Was the pairing significantly effective?	No
