# Supplementary material for: Location bias contributes to functionally selective responses of biased CXCR3 agonists
Source: Nat Commun. 2022 Oct 4;13:5846. doi: 10.1038/s41467-022-33569-2 (PMC9532441; doi:10.1038/s41467-022-33569-2)
Supplement: Supplementary file 3 — Source Data [file 41467_2022_33569_MOESM3_ESM.zip › Supplementary_Fig2_Statistics.xlsx]

## Sheet: Supplementary Fig 2
Supplementary Figure 2H
	pcDNA 3.1	Dynamin K44A	Global (shared)
Comparison of Fits
Null hypothesis			Top same for all data sets
Alternative hypothesis			Top different for each data set
P value			0.0631
Conclusion (alpha = 0.05)			Do not reject null hypothesis
Preferred model			Top same for all data sets
F (DFn, DFd)			3.592 (1, 57)
Top different for each data set
Best-fit values
Bottom	0.0002238	0.001287
Top	0.1161	0.03743
EC50	1.676e-07	1.166e-08
logEC50	-6.776	-7.933
Span	0.1159	0.03615
95% CI (profile likelihood)
Bottom	-0.004811 to 0.005080	-0.002758 to 0.005239
Top	???	0.02605 to 0.05859
EC50	1.693e-008 to 6124974	2.044e-009 to 6.594e-008
logEC50	-7.771 to 6.787	-8.690 to -7.181
Goodness of Fit
Degrees of Freedom	32	25
R squared	0.6278	0.6985
Sum of Squares	0.004604	0.001631
Sy.x	0.012	0.008077
Constraints
EC50	EC50 > 0	EC50 > 0
Top same for all data sets
Best-fit values
Bottom	-0.0002748	0.002932
Top	0.06476	0.06476	0.06476
EC50	5.461e-08	8.185e-08
logEC50	-7.263	-7.087
Span	0.06503	0.06183
95% CI (profile likelihood)
Bottom	-0.004608 to 0.004000	-0.002569 to 0.007728
Top	0.03837 to 8.944e+014	0.03837 to 8.944e+014	0.03837 to 8.944e+014
EC50	??? to 1679723984	8.105e-009 to 13668325572
logEC50	??? to 9.225	-8.091 to 10.14
Goodness of Fit
Degrees of Freedom			58
R squared	0.6224	0.6381	0.6277
Sum of Squares	0.004671	0.001957	0.006628
Sy.x			0.01069
Constraints
Top	Top is shared	Top is shared
EC50	EC50 > 0	EC50 > 0
Number of points
# of X values	35	35
# Y values analyzed	35	28
Supplementary Figure 2I
	pcDNA 3.1	Dynamin K44A	Global (shared)
Comparison of Fits
Null hypothesis			Top same for all data sets
Alternative hypothesis			Top different for each data set
P value			<0.0001
Conclusion (alpha = 0.05)			Reject null hypothesis
Preferred model			Top different for each data set
F (DFn, DFd)			47.84 (1, 64)
Top different for each data set
Best-fit values
Bottom	0.003226	0.001721
Top	0.1465	0.08517
EC50	4.504e-09	3.241e-09
logEC50	-8.346	-8.489
Span	0.1433	0.08345
95% CI (profile likelihood)
Bottom	-0.002288 to 0.008628	-0.002836 to 0.006183
Top	0.1336 to 0.1606	0.07577 to 0.09613
EC50	2.678e-009 to 7.249e-009	1.634e-009 to 6.485e-009
logEC50	-8.572 to -8.140	-8.787 to -8.188
Goodness of Fit
Degrees of Freedom	32	32
R squared	0.9571	0.9267
Sum of Squares	0.004301	0.002746
Sy.x	0.01159	0.009264
Constraints
EC50	EC50 > 0	EC50 > 0
Top same for all data sets
Best-fit values
Bottom	0.001495	0.005809
Top	0.1273	0.1273	0.1273
EC50	2.571e-09	1.847e-08
logEC50	-8.59	-7.733
Span	0.1258	0.1215
95% CI (profile likelihood)
Bottom	-0.005002 to 0.007915	-0.0003565 to 0.01210
Top	0.1153 to 0.1437	0.1153 to 0.1437	0.1153 to 0.1437
EC50	1.485e-009 to 4.727e-009	9.268e-009 to 4.549e-008
logEC50	-8.828 to -8.325	-8.033 to -7.342
Goodness of Fit
Degrees of Freedom			65
R squared	0.9442	0.8206	0.9133
Sum of Squares	0.005591	0.006723	0.01231
Sy.x			0.01376
Constraints
Top	Top is shared	Top is shared
EC50	EC50 > 0	EC50 > 0
Number of points
# of X values	35	35
# Y values analyzed	35	35
Suppleentary Figure 2J
	pcDNA 3.1	Dynamin K44A	Global (shared)
Comparison of Fits
Null hypothesis			Top same for all data sets
Alternative hypothesis			Top different for each data set
P value			<0.0001
Conclusion (alpha = 0.05)			Reject null hypothesis
Preferred model			Top different for each data set
F (DFn, DFd)			63.10 (1, 64)
Top different for each data set
Best-fit values
Bottom	0.002183	5.125e-05
Top	0.1718	0.08958
EC50	4.055e-09	3.213e-09
logEC50	-8.392	-8.493
Span	0.1696	0.08953
Goodness of Fit
Degrees of Freedom	32	32
R squared	0.9497	0.9057
Sum of Squares	0.007286	0.004168
Sy.x	0.01509	0.01141
Constraints
EC50	EC50 > 0	EC50 > 0
Top same for all data sets
Best-fit values
Bottom	0.001487	0.008847
Top	0.1616	0.1616	0.1616
EC50	3.27e-09	5.461e-08
logEC50	-8.485	-7.263
Span	0.1601	0.1527
Goodness of Fit
Degrees of Freedom			65
R squared	0.9468	0.6597	0.8851
Sum of Squares	0.007699	0.01505	0.02275
Sy.x			0.01871
Constraints
Top	Top is shared	Top is shared
EC50	EC50 > 0	EC50 > 0
Number of points
# of X values	35	35
# Y values analyzed	35	35
