# Supplementary material for: Location bias contributes to functionally selective responses of biased CXCR3 agonists
Source: Nat Commun. 2022 Oct 4;13:5846. doi: 10.1038/s41467-022-33569-2 (PMC9532441; doi:10.1038/s41467-022-33569-2)
Supplement: Supplementary file 3 — Source Data [file 41467_2022_33569_MOESM3_ESM.zip › Supplementary_Fig6_Statistics.xlsx]

## Sheet: Supplementary Fig 6
Supplementary Figure 6
Table Analyzed	Dyngo 4a Treatment
Two-way ANOVA	Ordinary
Alpha	0.05
Source of Variation	% of total variation	P value	P value summary	Significant?
Interaction	1.676	0.8198	ns	No
Row Factor	17.53	0.0055	**	Yes
Column Factor	4.321	0.0507	ns	No
ANOVA table	SS	DF	MS	F (DFn, DFd)	P value
Interaction	0.01993	4	0.004983	F (4, 70) = 0.3835	P=0.8198
Row Factor	0.2085	4	0.05213	F (4, 70) = 4.011	P=0.0055
Column Factor	0.05139	1	0.05139	F (1, 70) = 3.955	P=0.0507
Residual	0.9097	70	0.013
Difference between column means
Mean of Dyngo 4a	1.098
Mean of DMSO	1.047
Difference between means	0.05069
SE of difference	0.02549
95% CI of difference	-0.0001476 to 0.1015
Data summary
Number of columns (Column Factor)	2
Number of rows (Row Factor)	5
Number of values	80
